# Supplementary material for: Epigenetic targeting of bromodomain protein BRD4 counteracts cancer cachexia and prolongs survival
Source: Nat Commun. 2017 Nov 22;8:1707. doi: 10.1038/s41467-017-01645-7 (PMC5700099; doi:10.1038/s41467-017-01645-7)
Supplement: Supplementary file 4 — Supplementary Data 1 [file 41467_2017_1645_MOESM4_ESM.xlsx]

## Sheet: CAC(-)-JQ1 vs Ctrl
Supplementary Data 1. GO categories for BRD4 ChIP-seq peaks
Category	Term	Count	%	PValue	Genes
GOTERM_BP_ALL	GO:0031667~response to nutrient levels	23	5.60976	7.24422e-05	GABARAPL1, CD3E, SOCS3, PDK4, PIM1, CYTB, HLCS, RMI1, PCK1, AKT1, LCN2, CTSL, EIF4EBP1, CDKN1A, UCP3, MAP1LC3B, GSN, ULK1, GAS2L1, AACS, MYBBP1A, ANGPTL4, VLDLR
GOTERM_BP_ALL	GO:0042594~response to starvation	13	3.17073	0.00010671	GABARAPL1, PDK4, PCK1, CTSL, EIF4EBP1, CDKN1A, MAP1LC3B, ULK1, GAS2L1, AACS, MYBBP1A, VLDLR, ANGPTL4
GOTERM_BP_ALL	GO:0071496~cellular response to external stimulus	17	4.14634	0.000123323	GABARAPL1, PDK4, PIM1, CRADD, PCK1, AKT1, LCN2, CTSL, CDKN1A, MAP1LC3B, ULK1, GAS2L1, CTSB, MYBBP1A, HDAC7, ANGPTL4, VLDLR
GOTERM_BP_ALL	GO:0031669~cellular response to nutrient levels	13	3.17073	0.000155508	LCN2, CTSL, GABARAPL1, CDKN1A, MAP1LC3B, ULK1, PDK4, PIM1, GAS2L1, MYBBP1A, ANGPTL4, PCK1, VLDLR
GOTERM_BP_ALL	GO:0009267~cellular response to starvation	11	2.68293	0.000158634	CTSL, CDKN1A, GABARAPL1, MAP1LC3B, ULK1, PDK4, GAS2L1, MYBBP1A, VLDLR, ANGPTL4, PCK1
GOTERM_BP_ALL	GO:0009991~response to extracellular stimulus	23	5.60976	0.000178157	GABARAPL1, CD3E, SOCS3, PDK4, PIM1, CYTB, HLCS, RMI1, PCK1, AKT1, LCN2, CTSL, EIF4EBP1, CDKN1A, UCP3, MAP1LC3B, GSN, ULK1, GAS2L1, AACS, MYBBP1A, ANGPTL4, VLDLR
GOTERM_BP_ALL	GO:0031668~cellular response to extracellular stimulus	13	3.17073	0.000695274	LCN2, CTSL, GABARAPL1, CDKN1A, MAP1LC3B, ULK1, PDK4, PIM1, GAS2L1, MYBBP1A, ANGPTL4, PCK1, VLDLR
GOTERM_BP_ALL	GO:0043500~muscle adaptation	7	1.70732	0.0152341	GSN, GTF2IRD1, ADK, TEAD1, FBXO32, KLF15, TRIM63
GOTERM_BP_ALL	GO:0002682~regulation of immune system process	49	11.9512	2.28917e-06	HIST1H4K, MASP1, GRB2, PGF, TBK1, CSF1, UNG, DICER1, HIST2H3C1, PLVAP, ITPKC, ZBTB16, PDPK1, IL12RB1, APOD, CD93, GSN, FCER1G, LBP, GPNMB, RUNX1, NFATC2, ANO6, MYC, SYK, SPNS2, ABR, C4A, LGALS3, CD3E, PTPN2, PDK4, PIM1, PKN1, NFAM1, RFTN1, MMP14, PRKCE, FOXP1, NOTCH2, CDKN1A, IL20RB, CXCL13, ADK, PRKAR1A, GAS2L1, PLA2G5, TMEM176B, TMEM176A
GOTERM_BP_ALL	GO:0002376~immune system process	76	18.5366	3.42003e-06	MASP1, S100A8, TBK1, PGF, DICER1, WASF2, ITPKC, AKT1, PDPK1, SBDS, CD93, APOD, GSN, MAP3K8, LBP, MYC, ANO6, SYK, SH3PXD2A, C4A, CD3E, PIM1, PKN1, NFAM1, RFTN1, MMP14, PRKCE, PTPRO, JUNB, DDIT4, IL20RB, ADK, PLA2G5, SBNO2, HIST1H4K, GRB2, CSF1, UNG, MKNK2, IFI30, PLVAP, HIST2H3C1, ZBTB16, TNRC6C, IL12RB1, FCER1G, BCL3, GPNMB, NFATC2, RUNX1, B4GALT1, SPNS2, ABR, POLR3K, LGALS3, PTPN2, CEBPD, SMAD6,…
GOTERM_BP_ALL	GO:0002684~positive regulation of immune system process	28	6.82927	0.00214291	MASP1, TBK1, PGF, CSF1, UNG, PLVAP, ZBTB16, PDPK1, IL12RB1, FCER1G, LBP, RUNX1, NFATC2, ANO6, SYK, LGALS3, C4A, CD3E, PTPN2, NFAM1, MMP14, PRKCE, RFTN1, FOXP1, NOTCH2, CDKN1A, CXCL13, ADK
GOTERM_BP_ALL	GO:0002252~immune effector process	27	6.58537	0.00252339	SBNO2, MASP1, TBK1, UNG, DICER1, HIST2H3C1, ITPKC, PDPK1, IL12RB1, CD93, BCL3, FCER1G, LBP, SYK, ABR, LGALS3, C4A, POLR3K, PDK4, PKN1, PRKCE, RFTN1, FOXP1, DDIT4, NOTCH2, IRF5, IL20RB
GOTERM_BP_ALL	GO:0002253~activation of immune response	14	3.41463	0.00790292	MASP1, LGALS3, C4A, TBK1, PTPN2, CD3E, NFAM1, PRKCE, RFTN1, PDPK1, FCER1G, LBP, NFATC2, SYK
GOTERM_BP_ALL	GO:0002764~immune response-regulating signaling pathway	13	3.17073	0.00816027	LGALS3, PTPN2, CD3E, GRB2, NFAM1, PRKCE, RFTN1, PDPK1, IL20RB, FCER1G, LBP, NFATC2, SYK
GOTERM_BP_ALL	GO:0050776~regulation of immune response	21	5.12195	0.0155494	SPNS2, ABR, MASP1, LGALS3, C4A, TBK1, CD3E, PTPN2, GRB2, UNG, PKN1, NFAM1, RFTN1, PRKCE, PDPK1, IL12RB1, IL20RB, FCER1G, LBP, NFATC2, SYK
GOTERM_BP_ALL	GO:0002757~immune response-activating signal transduction	11	2.68293	0.0307571	PDPK1, LGALS3, CD3E, PTPN2, FCER1G, LBP, NFAM1, NFATC2, RFTN1, PRKCE, SYK
GOTERM_BP_ALL	GO:0050778~positive regulation of immune response	16	3.90244	0.0391534	MASP1, LGALS3, C4A, TBK1, CD3E, PTPN2, UNG, NFAM1, PRKCE, RFTN1, PDPK1, IL12RB1, FCER1G, LBP, NFATC2, SYK
GOTERM_BP_ALL	GO:0050727~regulation of inflammatory response	12	2.92683	0.0212562	SBNO2, ABR, S100A8, APOD, IL20RB, SOCS3, PTPN2, DICER1, TGM2, FCER1G, LBP, PLA2G5
KEGG_PATHWAY	mmu04152:AMPK signaling pathway	9	2.19512	0.00408657	AKT1, EIF4EBP1, SCD3, PDPK1, PFKFB3, STRADB, IRS1, PPP2R2D, PCK1
GOTERM_BP_ALL	GO:0034097~response to cytokine	30	7.31707	5.3935e-05	SBNO2, CSF2RB2, OSMR, CSF1, PLVAP, BCL2L1, TIMP2, RPS2, AKT1, IL12RB1, ITIH4, RTN4RL2, ENTPD2, MYC, SYK, PTPN2, SOCS3, TRIM63, JUNB, IL6RA, LCN2, CARD14, SERPINA3N, IRF5, IL20RB, CXCL13, IL20RA, CTSB, PLA2G5, VLDLR
KEGG_PATHWAY	mmu04630:Jak-STAT signaling pathway	12	2.92683	0.000158938	AKT1, IL12RB1, IL20RB, GRB2, OSMR, SOCS3, IL20RA, CSF2RB2, PIM1, BCL2L1, MYC, IL6RA
GOTERM_BP_ALL	GO:0071345~cellular response to cytokine stimulus	22	5.36585	0.00186143	SBNO2, OSMR, PTPN2, CSF2RB2, SOCS3, CSF1, PLVAP, RPS2, IL6RA, AKT1, LCN2, CARD14, IL12RB1, IRF5, IL20RB, IL20RA, CXCL13, RTN4RL2, ENTPD2, MYC, SYK, VLDLR
GOTERM_BP_ALL	GO:0019221~cytokine-mediated signaling pathway	15	3.65854	0.00414121	SOCS3, CSF2RB2, PTPN2, OSMR, CSF1, PLVAP, IL6RA, AKT1, CARD14, IRF5, IL20RB, CXCL13, IL20RA, RTN4RL2, SYK
GOTERM_MF_DIRECT	GO:0004896~cytokine receptor activity	5	1.21951	0.0106269	IL20RB, OSMR, IL20RA, CSF2RB2, IL6RA
GOTERM_MF_ALL	GO:0019955~cytokine binding	6	1.46341	0.038705	IL12RB1, IL20RB, OSMR, IL20RA, TGFBR3, IL6RA
GOTERM_BP_ALL	GO:0002764~immune response-regulating signaling pathway	13	3.17073	0.00816027	LGALS3, PTPN2, CD3E, GRB2, NFAM1, PRKCE, RFTN1, PDPK1, IL20RB, FCER1G, LBP, NFATC2, SYK
KEGG_PATHWAY	mmu04068:FoxO signaling pathway	9	2.19512	0.00564457	AKT1, CDKN1A, GABARAPL1, PDPK1, GRB2, RAF1, FBXO32, IRS1, PCK1
GOTERM_BP_ALL	GO:0009056~catabolic process	44	10.7317	0.0366361	ALDOA, IMPA2, GDA, ALDH1L1, GCLC, PNKD, DICER1, AZIN1, TIMP2, ZNRF1, UBAC2, SUFU, AUH, RBX1, AKT1, PLIN5, TNRC6C, GPX3, USP36, ENTPD2, MYC, FGF2, BCKDHA, PLA2G15, PTPN3, CHAC1, ENC1, ZHX2, PNPLA2, PRKCE, TRIM63, CDO1, MMP14, IRS1, GDPD1, DDIT4, CTSL, FBXO31, LTA4H, FBXO32, CTSB, UGGT1, ADAMTS2, PLA2G5
GOTERM_BP_ALL	GO:1901575~organic substance catabolic process	41	10	0.0551516	ALDOA, IMPA2, GDA, ALDH1L1, GCLC, PNKD, DICER1, AZIN1, ZNRF1, TIMP2, UBAC2, SUFU, AUH, RBX1, AKT1, PLIN5, TNRC6C, USP36, ENTPD2, MYC, FGF2, BCKDHA, PLA2G15, PTPN3, CHAC1, ENC1, ZHX2, PNPLA2, PRKCE, TRIM63, CDO1, IRS1, GDPD1, DDIT4, CTSL, FBXO31, LTA4H, FBXO32, CTSB, UGGT1, PLA2G5
GOTERM_BP_ALL	GO:0006914~autophagy	17	4.14634	0.012728	GABARAPL1, S100A8, TBK1, PLEKHM1, PDK4, HIST2H3C1, ITPKC, AKT1, FAM134B, NPC1, CD93, MAP1LC3B, ULK1, USP36, HSF2BP, CTSB, FEZ1
GOTERM_BP_ALL	GO:0016236~macroautophagy	12	2.92683	0.033936	FAM134B, GABARAPL1, NPC1, CD93, TBK1, MAP1LC3B, ULK1, PDK4, HIST2H3C1, HSF2BP, ITPKC, FEZ1
GOTERM_CC_ALL	GO:0005764~lysosome	17	4.14634	0.0137757	SPNS2, FTL1, SLC44A2, PLA2G15, PLEKHM1, PSAP, IFI30, ZNRF1, CTSL, NPC1, LRP1, MAP1LC3B, ANK3, MT1, SCARB2, CTSB, SFTPB
GOTERM_CC_ALL	GO:0000323~lytic vacuole	17	4.14634	0.0137757	SPNS2, FTL1, SLC44A2, PLA2G15, PLEKHM1, PSAP, IFI30, ZNRF1, CTSL, NPC1, LRP1, MAP1LC3B, ANK3, MT1, SCARB2, CTSB, SFTPB
GOTERM_CC_ALL	GO:0005773~vacuole	31	7.56098	0.0207178	SLC44A2, FTL1, PLEKHM2, PLEKHM1, GRB2, ADCYAP1R1, WASF2, IFI30, EEA1, ZNRF1, ANK3, PACSIN2, MAP1LC3B, MT1, SCARB2, SFTPB, GABARAPL1, SPNS2, PLA2G15, PSAP, PKN1, RFTN1, MMP14, MICALL1, CTSL, NPC1, LRP1, ULK1, TOM1, OSBPL11, CTSB

## Sheet: CAC(-)-JQ1 vs CAC(+)-JQ1
Category	Term	Count	%	PValue	Genes
GOTERM_BP_ALL	GO:0071496~cellular response to external stimulus	8	6.89655	0.00095835	LCN2, AKT1, CDKN1A, PIM1, IRF1, ZC3H12A, ANGPTL4, SREBF2
GOTERM_BP_ALL	GO:0031669~cellular response to nutrient levels	6	5.17241	0.00287555	LCN2, CDKN1A, PIM1, ZC3H12A, ANGPTL4, SREBF2
GOTERM_BP_ALL	GO:0031668~cellular response to extracellular stimulus	6	5.17241	0.00576833	LCN2, CDKN1A, PIM1, ZC3H12A, ANGPTL4, SREBF2
GOTERM_BP_ALL	GO:0009267~cellular response to starvation	4	3.44828	0.0321933	CDKN1A, ZC3H12A, ANGPTL4, SREBF2
GOTERM_BP_ALL	GO:0010506~regulation of autophagy	6	5.17241	0.00565538	AKT1, HMGB1, SQSTM1, TMEM59, ZC3H12A, SREBF2
GOTERM_BP_ALL	GO:0006914~autophagy	7	6.03448	0.0365628	FAM134B, AKT1, HMGB1, SQSTM1, TMEM59, ZC3H12A, SREBF2
KEGG_PATHWAY	mmu04068:FoxO signaling pathway	5	4.31034	0.0140481	AKT1, CDKN1A, S1PR4, RAF1, FBXO32
GOTERM_BP_ALL	GO:0009056~catabolic process	18	15.5172	0.0108594	ALDOA, HMGB1, UBE2A, PNPLA2, TRIM63, HADHA, RBX1, DDIT4, AKT1, ZFP36L2, NR1D1, SQSTM1, APOE, SIAH3, ZC3H12A, FBXO32, DHPS, PGK1
GOTERM_BP_ALL	GO:0044265~cellular macromolecule catabolic process	11	9.48276	0.0144273	AKT1, ZFP36L2, UBE2A, NR1D1, SQSTM1, APOE, SIAH3, ZC3H12A, FBXO32, TRIM63, RBX1
GOTERM_BP_ALL	GO:0009057~macromolecule catabolic process	12	10.3448	0.0206158	AKT1, ZFP36L2, HMGB1, UBE2A, NR1D1, SQSTM1, APOE, SIAH3, ZC3H12A, FBXO32, TRIM63, RBX1
GOTERM_BP_ALL	GO:0044257~cellular protein catabolic process	9	7.75862	0.0250774	AKT1, UBE2A, NR1D1, SQSTM1, APOE, SIAH3, FBXO32, TRIM63, RBX1
GOTERM_BP_ALL	GO:0044248~cellular catabolic process	14	12.069	0.0359949	HMGB1, UBE2A, PNPLA2, TRIM63, HADHA, RBX1, AKT1, ZFP36L2, NR1D1, APOE, SQSTM1, SIAH3, ZC3H12A, FBXO32
GOTERM_BP_ALL	GO:0006508~proteolysis	15	12.931	0.0409462	HMGB1, UBE2A, ADAM10, AGBL5, EGLN3, TRIM63, RBX1, AKT1, NR1D1, TMEM59, APOE, SQSTM1, SIAH3, ZC3H12A, FBXO32
GOTERM_BP_ALL	GO:0010498~proteasomal protein catabolic process	6	5.17241	0.044364	AKT1, UBE2A, NR1D1, SIAH3, TRIM63, RBX1
GOTERM_BP_DIRECT	GO:0043161~proteasome-mediated ubiquitin-dependent protein catabolic process	4	3.44828	0.0447358	UBE2A, SIAH3, TRIM63, RBX1
GOTERM_BP_ALL	GO:0051603~proteolysis involved in cellular protein catabolic process	8	6.89655	0.0518937	AKT1, UBE2A, NR1D1, SQSTM1, SIAH3, FBXO32, TRIM63, RBX1
GOTERM_BP_ALL	GO:0042108~positive regulation of cytokine biosynthetic process	3	2.58621	0.048288	REL, IRF1, LTB
GOTERM_BP_ALL	GO:0034097~response to cytokine	9	7.75862	0.0337494	LCN2, AKT1, ZFP36L2, ADAM10, REL, IRF1, ZC3H12A, TRIM63, LTB
